# Supplementary material for: How does urbanization affect the reproductive characteristics and ecological affinities of street plant communities?
Source: Ecol Evol. 2019 Aug 13;9(17):9977–89. doi: 10.1002/ece3.5539 (PMC6745663; doi:10.1002/ece3.5539)
Supplement: Supplementary file 2 [file ECE3-9-9977-s002.xlsx]

## Sheet: List.Plant.Species.Traits
Name	Full.Name	Strategy	Reprod_B	Compatibility	Breeding	Insect.dep	Flo.beg	Flo.end	Flo.long	Dissemination	ell_L_fr	elle_T_fr	ell_C_fr	ell_U_atm_fr	ell_U_fr	ell_R_fr	ell_N_fr	ell_S_fr	Soil_texture_fr	organic_matter_fr	Tube.0.1	Eperon.0.1	Plant.Morphotypes
Acer negundo	Acer negundo L.	c	sv	NA	X.XF	Insect.indep	NA	NA	NA	Anemo	8	6	6	7	7	7	7	0	2	8	NA	NA	NA
Acer platanoides	Acer platanoides L.	c	s	SI.I+	X.XF	Insect.indep	4	5	1	Anemo	7	5	5	7	5	5	6	0	2	3	NA	NA	NA
Acer pseudoplatanus	Acer pseudoplatanus L.	c	s	NA	AO.I.AF	Insect.indep	5	5	0	Anemo	7	5	5	6	5	5	7	0	3	3	NA	NA	NA
Achillea millefolium	Achillea millefolium L.	c	sv	SI.I+	X.XF	Insect.dep	6	9	3	Anemo	8	5	5	4	5	5	4	1	4	4	1	0	Pn+
Actinidia deliciosa	Actinidia deliciosa (A.Chev.) C.F.Liang & A.R.Ferguson	NA	NA	NA	NA	NA	NA	NA	NA	NA	NA	NA	NA	NA	NA	NA	NA	NA	NA	NA	0	0	PN
Agrostis capillaris	Agrostis capillaris L.	csr	sv	SI.I+	X.XF	Insect.indep	6	9	3	Auto-Baro	7	5	4	5	5	4	4	0	4	3	NA	NA	NA
Agrostis gigantea	Agrostis gigantea Roth	c	sv	SI.I+	X.XF	Insect.indep	NA	NA	NA	Auto-Baro	7	5	5	8	7	7	6	0	1	8	NA	NA	NA
Agrostis stolonifera	Agrostis stolonifera L.	csr	sv	SI.I+	X.XF	Insect.indep	5	9	4	Auto-Baro	8	5	5	9	8	5	5	1	2	8	NA	NA	NA
Ailanthus altissima	Ailanthus altissima (Mill.) Swingle	c	sv	NA	X.XF	Insect.dep	NA	NA	NA	Anemo	8	6	5	4	5	5	8	0	3	3	0	0	PN
Ajuga reptans	Ajuga reptans L.	csr	sv	SC.C+	Intermediate	Intermediate	4	7	3	Zoo	5	5	5	6	5	5	6	0	2	3	1	0	Pn+
Alcea rosea	Alcea rosea L.	c	s	SC.C+	Intermediate	Insect.dep	NA	NA	NA	Auto-Baro	7	6	4	4	4	7	7	0	3	2	0	0	PN
Alliaria petiolata	Alliaria petiolata (M.Bieb.) Cavara & Grande	cr	s	SC.C+	AO.I.AF	Intermediate	4	6	2	Auto-Baro	4	5	5	6	5	7	8	0	3	3	1	0	Pn+
Allium schoenoprasum	Allium schoenoprasum L.	csr	sv	SC.C+	X.XF	Intermediate	6	8	2	Auto-Baro	7	5	5	6	6	6	6	0	2	3	1	0	Pn+
Alnus glutinosa	Alnus glutinosa (L.) Gaertn.	c	ssv	SI.I+	X.XF	Insect.indep	2	4	2	Anemo	7	5	5	8	9	5	5	1	1	9	NA	NA	NA
Alopecurus myosuroides	Alopecurus myosuroides Huds.	r	s	SI.I+	X.XF	Insect.indep	4	7	3	Auto-Baro	8	5	5	5	5	6	7	0	2	2	NA	NA	NA
Amaranthus deflexus	Amaranthus deflexus L.	cr	s	SC.C+	AO.I.AF	Insect.indep	6	10	4	Auto-Baro	8	7	5	4	4	7	7	0	3	3	NA	NA	NA
Amaranthus retroflexus	Amaranthus retroflexus L.	cr	s	SC.C+	AO.I.AF	Insect.indep	7	10	3	Zoo	8	7	5	3	4	7	7	1	3	3	NA	NA	NA
Ambrosia artemisiifolia	Ambrosia artemisiifolia L.	cr	s	SC.C+	Intermediate	Insect.indep	8	9	1	Zoo	9	6	4	4	4	8	6	0	3	3	NA	NA	NA
Andryala integrifolia	Andryala integrifolia L.	NA	NA	NA	NA	Insect.dep	7	9	2	Zoo	6	7	4	5	5	6	6	0	3	3	1	0	Pn+
Anthoxanthum odoratum	Anthoxanthum odoratum L.	csr	sv	Intermediate	X.XF	Insect.indep	4	7	3	Zoo	7	5	5	5	5	4	4	0	4	4	NA	NA	NA
Anthriscus sylvestris	Anthriscus sylvestris (L.) Hoffm.	c	ssv	SC.C+	X.XF	Insect.dep	5	7	2	Auto-Baro	6	4	5	6	5	6	8	0	2	3	0	0	PN
Antirrhinum majus	Antirrhinum majus L.	cs	s	Intermediate	X.XF	Intermediate	5	9	4	Zoo	5	7	4	5	5	7	7	0	8	1	1	0	pn
Aphanes arvensis	Aphanes arvensis L.	r	s	SC.C+	AO.I.AF	Insect.indep	4	7	3	Auto-Baro	7	6	4	3	4	4	5	0	4	4	NA	NA	NA
Arabidopsis thaliana	Arabidopsis thaliana (L.) Heynh.	r	s	SC.C+	AO.I.AF	Insect.indep	3	7	4	Anemo	6	6	5	5	4	4	5	0	4	3	NA	NA	NA
Arctium lappa	Arctium lappa L.	c	s	SC.C+	AO.I.AF	Intermediate	7	8	1	Zoo	8	5	5	5	5	7	9	0	3	3	1	0	Pn
Arctium minus	Arctium minus (Hill) Bernh.	c	s	SC.C+	AO.I.AF	Intermediate	7	8	1	Zoo	9	5	5	5	5	7	8	0	3	3	1	0	Pn
Arenaria serpyllifolia	Arenaria serpyllifolia L.	r	s	SC.C+	AO.I.AF	Intermediate	5	7	2	Anemo	NA	NA	NA	NA	NA	NA	NA	NA	NA	NA	0	0	PN
Aristolochia macrophylla	Aristolochia macrophylla Lam.	NA	NA	NA	NA	NA	NA	NA	NA	NA	NA	NA	NA	NA	NA	NA	NA	NA	NA	NA	1	0	pn
Arrhenatherum elatius	Arrhenatherum elatius (L.) P.Beauv. ex J.Presl & C.Presl.	c	ssv	SI.I+	X.XF	Insect.indep	5	8	3	Zoo	8	5	5	3	5	7	7	0	3	3	NA	NA	NA
Artemisia absinthium	Artemisia absinthium L.	cs	sv	NA	NA	Insect.indep	7	9	2	Auto-Baro	9	6	7	2	4	8	7	0	3	2	NA	NA	NA
Artemisia annua	Artemisia annua L.	cr	s	NA	NA	Insect.indep	NA	NA	NA	Auto-Baro	9	6	7	3	5	7	6	0	3	3	NA	NA	NA
Artemisia vulgaris	Artemisia vulgaris L.	c	s	NA	NA	Insect.indep	7	9	2	Auto-Baro	7	5	5	4	5	6	8	0	3	2	NA	NA	NA
Arum italicum	Arum italicum Mill.	NA	NA	NA	NA	Insect.dep	4	5	1	Zoo	5	6	3	5	5	6	6	0	3	3	1	0	PN
Arum maculatum	Arum maculatum L.	csr	sv	NA	X.XF	Insect.dep	4	5	1	Zoo	3	5	5	6	5	7	8	0	2	3	1	0	PN
Asplenium ruta-muraria	Asplenium ruta-muraria L.	csr	s	SC.C+	AO.I.AF	Insect.indep	1	12	11	Auto-Baro	7	5	5	5	3	8	4	0	8	1	NA	NA	NA
Asplenium scolopendrium	Asplenium scolopendrium L.	NA	NA	NA	NA	NA	NA	NA	NA	NA	NA	NA	NA	NA	NA	NA	NA	NA	NA	NA	NA	NA	NA
Asplenium trichomanes	Asplenium trichomanes L.	csr	s	SC.C+	AO.I.AF	Insect.indep	1	12	11	Auto-Baro	NA	NA	NA	NA	NA	NA	NA	NA	NA	NA	NA	NA	NA
Aster squamatus	Aster squamatus (Spreng.) Hieron.	NA	NA	NA	NA	Intermediate	NA	NA	NA	Anemo	8	8	3	6	6	7	7	0	1	8	1	0	Pn+
Atriplex patula	Atriplex patula L.	cr	s	SC.C+	X.XF	NA	NA	NA	NA	NA	7	6	5	7	6	7	7	0	4	3	NA	NA	NA
Atriplex prostrata	Atriplex prostrata Boucher ex DC.	s	s	SC.C+	AO.I.AF	NA	NA	NA	NA	NA	NA	NA	NA	NA	NA	NA	NA	NA	NA	NA	NA	NA	NA
Avena sterilis	Avena sterilis L.	NA	s	SC.C+	AO.I.AF	Insect.indep	5	7	2	Zoo	8	7	4	4	4	8	6	0	3	2	NA	NA	NA
Bellis perennis	Bellis perennis L.	csr	sv	SC.C+	AO.I.AF	Intermediate	3	11	8	Auto-Baro	7	5	5	5	5	5	6	0	3	3	1	0	Pn+
Berberis aquifolium	Berberis aquifolium Pursh	NA	NA	NA	NA	NA	NA	NA	NA	NA	NA	NA	NA	NA	NA	NA	NA	NA	NA	NA	1	0	PN
Beta vulgaris	Beta vulgaris L.	cs	s	SI.I+	X.XF	NA	NA	NA	NA	NA	NA	NA	NA	NA	NA	NA	NA	NA	NA	NA	NA	NA	NA
Betula pendula	Betula pendula Roth	c	s	SI.I+	X.XF	Insect.indep	4	5	1	Anemo	8	5	5	4	5	4	3	0	4	5	NA	NA	NA
Borago officinalis	Borago officinalis L.	cr	s	SI.I+	X.XF	Insect.dep	4	9	5	Zoo	7	6	5	4	3	6	6	0	4	3	0	0	PN
Brassica napus	Brassica napus L.	cr	s	SC.C+	Intermediate	Insect.dep	4	8	4	Auto-Baro	7	6	5	5	6	8	8	0	3	2	1	0	Pn+
Brassica oleracea	Brassica oleracea L.	cr	s	SI.I+	X.XF	Intermediate	4	7	3	Auto-Baro	8	6	1	8	7	7	6	7	8	3	1	0	Pn+
Bromus carinatus	Bromus carinatus Hook. & Arn.	cr	sv	SC.C+	AO.I.AF	Insect.indep	5	7	2	Zoo	8	6	5	5	4	8	7	0	3	2	NA	NA	NA
Bromus catharticus	Bromus catharticus Vahl	cr	sv	SC.C+	AO.I.AF	NA	NA	NA	NA	NA	NA	NA	NA	NA	NA	NA	NA	NA	NA	NA	NA	NA	NA
Bromus erectus	Bromus erectus Huds.	cs	sv	SI.I+	X.XF	Insect.indep	5	7	2	Zoo	8	5	5	3	3	8	3	0	3	2	NA	NA	NA
Bromus hordeaceus	Bromus hordeaceus L.	cr	s	SC.C+	AO.I.AF	Insect.indep	4	7	3	Zoo	7	6	5	4	4	5	6	0	3	3	NA	NA	NA
Bromus sterilis	Bromus sterilis L.	cr	s	SC.C+	AO.I.AF	Insect.indep	5	8	3	Zoo	7	6	5	4	4	6	8	0	3	2	NA	NA	NA
Bryonia cretica	Bryonia cretica L.	NA	NA	NA	NA	Insect.dep	5	8	3	Zoo	8	5	5	8	7	7	8	0	1	8	0	0	PN
Buddleja davidii	Buddleja davidii Franch.	c	s	NA	NA	Insect.dep	NA	NA	NA	Auto-Baro	7	5	4	4	5	7	7	0	2	3	1	0	pn+
Calendula officinalis	Calendula officinalis L.	cr	s	SI.I+	X.XF	Intermediate	NA	NA	NA	Zoo	8	5	5	4	4	6	6	0	3	2	1	0	Pn+
Calystegia sepium	Calystegia sepium (L.) R. Br.	c	sv	Intermediate	Intermediate	NA	NA	NA	NA	NA	NA	NA	NA	NA	NA	NA	NA	NA	NA	NA	1	0	PN
Campanula alpina	Campanula alpina Jacq.	csr	s	SI.I+	X.XF	NA	NA	NA	NA	NA	NA	NA	NA	NA	NA	NA	NA	NA	NA	NA	1	0	PN
Campanula persicifolia	Campanula persicifolia L.	csr	sv	Intermediate	X.XF	NA	NA	NA	NA	NA	NA	NA	NA	NA	NA	NA	NA	NA	NA	NA	1	0	PN
Campanula portenschlagiana	Campanula portenschlagiana Schult.	NA	NA	NA	NA	Intermediate	NA	NA	NA	Auto-Baro	NA	NA	NA	NA	NA	NA	NA	NA	NA	NA	1	0	PN
Campanula rapunculoides	Campanula rapunculoides L.	csr	sv	SI.I+	X.XF	Intermediate	6	8	2	Auto-Baro	NA	NA	NA	NA	NA	NA	NA	NA	NA	NA	1	0	PN
Capsella bursa-pastoris	Capsella bursa-pastoris (L.) Medik.	r	s	SC.C+	AO.I.AF	Insect.indep	3	12	9	Anemo	7	5	5	5	5	5	7	0	3	3	NA	NA	NA
Cardamine hirsuta	Cardamine hirsuta L.	csr	sv	SC.C+	AO.I.AF	Insect.indep	3	6	3	Anemo	5	5	5	6	5	5	7	0	3	3	NA	NA	NA
Carduus pycnocephalus	Carduus pycnocephalus L.	NA	NA	NA	NA	Intermediate	5	6	1	Anemo	8	7	4	3	3	6	7	0	4	2	1	0	Pn+
Carex pendula	Carex pendula Huds.	cs	sv	SC.C+	X.XF	Insect.indep	5	7	2	Auto-Baro	5	5	5	8	8	6	6	0	1	8	NA	NA	NA
Catapodium rigidum	Catapodium rigidum (L.) C.E.Hubb.	r	s	SC.C+	AO.I.AF	NA	5	7	2	NA	NA	NA	NA	NA	NA	NA	NA	NA	NA	NA	NA	NA	NA
Centaurea jacea	Centaurea jacea L.	c	s	SI.I+	X.XF	Intermediate	6	9	3	Zoo	8	4	6	5	5	6	5	0	3	2	1	0	Pn
Centranthus ruber	Centranthus ruber (L.) DC.	cs	s	SC.C+	X.XF	Insect.dep	5	9	4	Anemo	6	5	4	4	5	8	6	0	8	1	1	0	Pn
Cerastium fontanum	Cerastium fontanum Baumg.	csr	sv	SC.C+	AO.I.AF	Insect.dep	3	10	7	Anemo	7	5	5	5	5	5	6	1	3	3	0	0	PN
Cerastium glomeratum	Cerastium glomeratum Thuill.	r	s	SC.C+	AO.I.AF	Insect.indep	4	6	2	Anemo	7	5	5	5	6	5	6	0	3	3	NA	NA	NA
Cercis siliquastrum	Cercis siliquastrum L.	NA	NA	NA	NA	Insect.dep	3	5	2	Auto-Baro	7	8	3	4	4	7	5	0	3	3	1	0	pn
Ceterach officinarum	Ceterach officinarum Willd.	s	s	NA	NA	Insect.indep	NA	NA	NA	Auto-Baro	7	7	4	2	1	8	2	0	8	1	NA	NA	NA
Chaenorhinum minus	Chaenorhinum minus (L.) Lange	NA	NA	NA	NA	NA	NA	NA	NA	NA	NA	NA	NA	NA	NA	NA	NA	NA	NA	NA	1	1	Pn+
Chaerophyllum temulum	Chaerophyllum temulum L.	cr	s	SC.C+	X.XF	NA	6	7	1	NA	NA	NA	NA	NA	NA	NA	NA	NA	NA	NA	0	0	PN
Chelidonium majus	Chelidonium majus L.	cr	s	SC.C+	X.XF	Intermediate	5	9	4	Zoo	6	5	5	6	5	7	8	0	3	3	0	0	PN
Chenopodium album	Chenopodium album L.	cr	s	SC.C+	Intermediate	NA	NA	NA	NA	NA	NA	NA	NA	NA	NA	NA	NA	NA	NA	NA	NA	NA	NA
Chenopodium murale	Chenopodium murale L.	cr	s	SC.C+	X.XF	Insect.indep	6	11	5	Auto-Baro	8	7	5	3	4	8	9	0	3	3	NA	NA	NA
Christella dentata	Christella dentata (Forssk.) Brownsey & Jermy	NA	NA	NA	NA	NA	NA	NA	NA	NA	NA	NA	NA	NA	NA	NA	NA	NA	NA	NA	NA	NA	NA
Chrysanthemum indicum	Chrysanthemum indicum L.	NA	NA	NA	NA	NA	NA	NA	NA	NA	NA	NA	NA	NA	NA	NA	NA	NA	NA	NA	1	0	Pn+
Cicuta virosa	Cicuta virosa L.	cs	sv	SC.C+	Intermediate	Insect.dep	7	8	1	Hydro	7	5	5	9	9	7	5	0	1	9	0	0	PN
Cirsium acaulon	Cirsium acaulon (L.) Scop.	NA	NA	NA	NA	NA	NA	NA	NA	NA	NA	NA	NA	NA	NA	NA	NA	NA	NA	NA	1	0	Pn
Cirsium arvense	Cirsium arvense (L.) Scop.	c	sv	SC.C+	X.XF	Intermediate	7	9	2	Anemo	7	5	5	5	5	5	7	0	3	3	1	0	Pn
Cirsium vulgare	Cirsium vulgare (Savi) Ten.	cr	s	SC.C+	Intermediate	Intermediate	6	9	3	Anemo	8	5	5	4	5	7	8	0	3	2	1	0	Pn
Claytonia perfoliata	Claytonia perfoliata Donn ex Willd.	r	s	SC.C+	AO.I.AF	NA	4	6	2	NA	NA	NA	NA	NA	NA	NA	NA	NA	NA	NA	0	0	PN
Clematis vitalba	Clematis vitalba L.	c	s	NA	AO.I.AF	NA	6	8	2	NA	NA	NA	NA	NA	NA	NA	NA	NA	NA	NA	0	0	PN
Conium maculatum	Conium maculatum L.	cr	s	SC.C+	X.XF	Insect.dep	NA	NA	NA	Auto-Baro	7	6	5	5	5	6	7	0	4	3	0	0	PN
Convolvulus arvensis	Convolvulus arvensis L.	cr	vvs	SI.I+	X.XF	Intermediate	5	10	5	Auto-Baro	7	5	5	4	4	5	6	0	3	3	0	0	PN
Cornus sanguinea	Cornus sanguinea L.	c	sv	NA	NA	Insect.dep	5	6	1	Zoo	6	5	5	6	5	7	5	0	2	3	0	0	PN
Cosmos bipinnatus	Cosmos bipinnatus Cav.	r	s	SI.I+	X.XF	Insect.dep	NA	NA	NA	NA	NA	NA	NA	NA	NA	NA	NA	NA	NA	NA	1	0	Pn+
Cotoneaster coriaceus	Cotoneaster coriaceus Franch.	NA	NA	NA	NA	Insect.dep	NA	NA	NA	Zoo	NA	NA	NA	NA	NA	NA	NA	NA	NA	NA	0	0	PN
Cotoneaster franchetii	Cotoneaster franchetii Bois	NA	NA	NA	NA	Insect.dep	NA	NA	NA	Zoo	NA	NA	NA	NA	NA	NA	NA	NA	NA	NA	0	0	PN
Crataegus laevigata	Crataegus laevigata (Poir.) DC.	c	s	SI.I+	X.XF	NA	NA	NA	NA	NA	NA	NA	NA	NA	NA	NA	NA	NA	NA	NA	0	0	PN
Crataegus monogyna	Crataegus monogyna Jacq.	c	s	SI.I+	X.XF	NA	NA	NA	NA	NA	NA	NA	NA	NA	NA	NA	NA	NA	NA	NA	0	0	PN
Crepis bursifolia	Crepis bursifolia L.	NA	NA	NA	NA	Intermediate	5	6	1	Anemo	8	8	3	4	4	7	8	0	3	2	1	0	Pn+
Crepis capillaris	Crepis capillaris (L.) Wallr.	csr	s	SI.I+	X.XF	Intermediate	6	9	3	Anemo	NA	NA	NA	NA	NA	NA	NA	NA	NA	NA	1	0	Pn+
Crepis foetida	Crepis foetida L.	cr	s	SI.I+	X.XF	Intermediate	5	8	3	Anemo	NA	NA	NA	NA	NA	NA	NA	NA	NA	NA	1	0	Pn+
Crepis sancta	Crepis sancta (L.) Bornm.	NA	NA	NA	NA	Intermediate	3	5	2	Anemo	NA	NA	NA	NA	NA	NA	NA	NA	NA	NA	1	0	Pn+
Crepis setosa	Crepis setosa Haller f.	r	s	NA	NA	Intermediate	6	8	2	Anemo	9	6	4	4	4	7	6	0	3	3	1	0	Pn+
Crepis vesicaria	Crepis vesicaria L.	NA	NA	NA	NA	Intermediate	5	6	1	Anemo	8	7	3	5	5	7	6	0	3	3	1	0	Pn+
Cyanus montanus	Cyanus montanus (L.) Hill	NA	NA	NA	NA	NA	5	7	2	NA	NA	NA	NA	NA	NA	NA	NA	NA	NA	NA	1	0	Pn
Cymbalaria muralis	Cymbalaria muralis P.Gaertn., B.Mey. & Scherb.	csr	sv	SC.C+	Intermediate	Intermediate	5	10	5	Auto-Baro	5	6	5	6	6	8	6	0	8	1	1	1	pn+
Cynodon dactylon	Cynodon dactylon (L.) Pers.	cs	vvs	SC.C+	AO.I.AF	Insect.indep	7	9	2	Auto-Baro	8	7	4	7	7	5	5	1	4	8	NA	NA	NA
Dactylis glomerata	Dactylis glomerata L.	c	ssv	SI.I+	X.XF	Insect.indep	4	9	5	Zoo	7	5	5	5	5	5	7	0	2	3	NA	NA	NA
Datura stramonium	Datura stramonium L.	cr	s	SC.C+	AO.I.AF	Insect.dep	7	10	3	Zoo	8	6	5	5	5	7	8	1	3	3	1	0	PN
Daucus carota	Daucus carota L.	cr	s	SC.C+	X.XF	Insect.dep	5	10	5	Zoo	8	5	5	5	5	6	6	0	3	2	0	0	PN
Daucus muricatus	Daucus muricatus (L.) L.	NA	NA	NA	NA	Insect.dep	6	7	1	Zoo	NA	NA	NA	NA	NA	NA	NA	NA	NA	NA	0	0	PN
Digitalis purpurea	Digitalis purpurea L.	cr	s	SI.I+	X.XF	Insect.dep	5	9	4	Zoo	6	6	3	6	5	3	6	0	4	4	1	0	PN
Digitaria sanguinalis	Digitaria sanguinalis (L.) Scop.	r	s	SC.C+	AO.I.AF	Insect.indep	7	10	3	Auto-Baro	8	7	4	3	4	5	6	0	3	4	NA	NA	NA
Diplotaxis erucoides	Diplotaxis erucoides (L.) DC.	NA	NA	NA	NA	Insect.dep	4	6	2	Anemo	8	8	3	3	4	8	7	0	3	2	1	0	Pn+
Diplotaxis tenuifolia	Diplotaxis tenuifolia (L.) DC.	cr	s	SI.I+	X.XF	Insect.dep	5	9	4	Anemo	7	6	4	4	4	6	6	0	4	2	1	0	Pn+
Dryopteris filix-mas	Dryopteris filix-mas (L.) Schott	cs	sv	SC.C+	AO.I.AF	Insect.indep	6	10	4	Auto-Baro	3	5	5	7	5	5	6	0	3	4	NA	NA	NA
Duchesnea indica	Duchesnea indica (Andrews) Focke	csr	vvs	NA	NA	Insect.dep	NA	NA	NA	Zoo	NA	NA	NA	NA	NA	NA	NA	NA	NA	NA	0	0	PN
Echinochloa crus-galli	Echinochloa crus-galli (L.) P.Beauv.	cr	s	SC.C+	AO.I.AF	Insect.indep	7	10	3	Zoo	8	7	4	7	6	8	8	0	2	3	NA	NA	NA
Echium vulgare	Echium vulgare L.	cr	s	SC.C+	X.XF	Insect.dep	5	8	3	Auto-Baro	8	5	4	3	4	6	4	0	4	1	1	0	PN
Elymus pungens	Elymus pungens (Pers.) Melderis	NA	NA	NA	NA	NA	NA	NA	NA	NA	NA	NA	NA	NA	NA	NA	NA	NA	NA	NA	NA	NA	NA
Elymus repens	Elymus repens (L.) Gould.	NA	NA	NA	NA	Insect.indep	6	9	3	Zoo	7	5	5	5	5	5	7	1	2	2	NA	NA	NA
Epilobium montanum	Epilobium montanum L.	cs	sv	SC.C+	AO.I.AF	Intermediate	6	9	3	Anemo	5	5	5	6	5	5	6	0	3	3	0	0	PN
Epilobium tetragonum	Epilobium tetragonum L.	cs	sv	SC.C+	AO.I.AF	Insect.indep	6	9	3	Anemo	6	5	5	7	6	7	6	0	1	8	NA	NA	NA
Epipactis muelleri	Epipactis muelleri Godfery	csr	sv	SC.C+	AO.I.AF	Insect.dep	6	7	1	Anemo	6	6	3	3	4	8	3	0	3	3	0	0	PN
Equisetum arvense	Equisetum arvense L.	cr	sv	SC.C+	X.XF	Insect.indep	3	5	2	Anemo	7	5	5	4	4	5	6	0	3	3	NA	NA	NA
Eragrostis minor	Eragrostis minor Host	r	s	NA	NA	Insect.indep	6	10	4	Anemo	8	7	5	3	3	8	6	0	4	2	NA	NA	NA
Erigeron annuus	Erigeron annuus (L.) Desf.	cr	s	NA	NA	Intermediate	7	8	1	Anemo	8	5	5	7	6	7	7	0	1	8	1	0	Pn+
Erigeron bonariensis	Erigeron bonariensis L.	NA	NA	NA	NA	NA	7	9	2	NA	NA	NA	NA	NA	NA	NA	NA	NA	NA	NA	1	0	Pn+
Erigeron canadensis	Erigeron canadensis L.	NA	NA	NA	NA	NA	7	10	3	NA	NA	NA	NA	NA	NA	NA	NA	NA	NA	NA	1	0	Pn+
Erigeron floribundus	Erigeron floribundus (Kunth) Sch.Bip.	NA	NA	NA	NA	NA	NA	NA	NA	NA	NA	NA	NA	NA	NA	NA	NA	NA	NA	NA	1	0	Pn+
Erigeron karvinskianus	Erigeron karvinskianus DC.	NA	NA	NA	NA	Intermediate	NA	NA	NA	Anemo	6	6	4	5	5	8	6	0	8	1	1	0	Pn+
Erigeron speciosus	Erigeron speciosus (Lindl.) DC.	NA	NA	NA	NA	NA	NA	NA	NA	NA	NA	NA	NA	NA	NA	NA	NA	NA	NA	NA	1	0	Pn+
Erigeron sumatrensis	Erigeron sumatrensis Retz.	NA	NA	NA	NA	Insect.dep	8	9	1	Anemo	8	6	4	4	5	6	7	0	4	3	1	0	Pn+
Erodium cicutarium	Erodium cicutarium (L.) L'Hér.	r	s	Intermediate	Intermediate	Intermediate	NA	NA	NA	Auto-Baro	NA	NA	NA	NA	NA	NA	NA	NA	NA	NA	0	0	PN
Erodium malacoides	Erodium malacoides (L.) L'Hér.	NA	NA	NA	NA	Insect.dep	4	7	3	Auto-Baro	8	8	3	4	4	5	6	0	3	4	0	0	PN
Erophila verna	Erophila verna (L.) DC.	sr	s	SC.C+	AO.I.AF	NA	NA	NA	NA	NA	NA	NA	NA	NA	NA	NA	NA	NA	NA	NA	NA	NA	NA
Erysimum cheiri	Erysimum cheiri (L.) Crantz	csr	s	SC.C+	Intermediate	NA	NA	NA	NA	NA	NA	NA	NA	NA	NA	NA	NA	NA	NA	NA	1	0	Pn+
Eschscholzia californica	Eschscholzia californica Cham.	r	s	SI.I+	X.XF	Insect.dep	NA	NA	NA	Anemo	NA	NA	NA	NA	NA	NA	NA	NA	NA	NA	0	0	PN
Eupatorium cannabinum	Eupatorium cannabinum L.	c	sv	SI.I+	X.XF	Intermediate	7	8	1	Anemo	5	5	5	8	7	7	7	0	1	8	1	0	Pn+
Euphorbia amygdaloides	Euphorbia amygdaloides L.	cs	sv	SC.C+	X.XF	Insect.dep	NA	NA	NA	NA	5	5	5	5	5	5	5	0	3	3	0	0	PN
Euphorbia characias	Euphorbia characias L.	NA	NA	NA	NA	Insect.dep	NA	NA	NA	Zoo	7	8	3	3	3	7	5	0	4	2	0	0	PN
Euphorbia cyparissias	Euphorbia cyparissias L.	csr	sv	Intermediate	X.XF	Insect.dep	4	9	5	Zoo	8	5	5	4	3	7	3	0	3	2	0	0	PN
Euphorbia helioscopia	Euphorbia helioscopia L.	r	s	SC.C+	X.XF	Insect.dep	4	11	7	Zoo	8	5	4	5	5	7	7	0	3	2	0	0	PN
Euphorbia lathyris	Euphorbia lathyris L.	NA	NA	NA	NA	Insect.dep	5	7	2	Zoo	8	8	3	4	4	8	8	0	4	1	0	0	PN
Euphorbia peplus	Euphorbia peplus L.	r	s	SC.C+	AO.I.AF	Insect.dep	1	12	11	Zoo	8	6	3	5	4	7	7	0	3	2	0	0	PN
Fallopia convolvulus	Fallopia convolvulus (L.) Á.Löve	cr	s	SC.C+	AO.I.AF	NA	NA	NA	NA	NA	NA	NA	NA	NA	NA	NA	NA	NA	NA	NA	NA	NA	NA
Festuca ovina	Festuca ovina L.	csr	s	SI.I+	X.XF	Insect.indep	5	8	3	Zoo	8	NA	NA	NA	NA	NA	NA	NA	NA	NA	NA	NA	NA
Festuca rubra	Festuca rubra L.	c	sv	SI.I+	X.XF	Insect.indep	5	7	2	Zoo	7	5	5	5	5	4	5	0	3	3	NA	NA	NA
Ficaria verna	Ficaria verna Huds.	NA	NA	NA	NA	NA	NA	NA	NA	NA	NA	NA	NA	NA	NA	NA	NA	NA	NA	NA	0	0	PN
Ficus carica	Ficus carica L.	NA	NA	NA	NA	Insect.dep	6	9	3	Zoo	7	7	3	5	4	7	8	0	3	2	0	0	PN
Foeniculum vulgare	Foeniculum vulgare Mill.	c	s	SC.C+	Intermediate	Insect.dep	7	10	3	Auto-Baro	7	7	3	4	4	8	8	1	3	2	0	0	PN
Fragaria vesca	Fragaria vesca L.	csr	sv	SC.C+	X.XF	Insect.dep	4	6	2	Zoo	5	5	5	5	5	7	5	0	3	3	0	0	PN
Fumaria capreolata	Fumaria capreolata L.	r	s	SC.C+	AO.I.AF	Insect.indep	NA	NA	NA	Auto-Baro	8	7	4	5	5	6	7	0	3	2	NA	NA	NA
Fumaria officinalis	Fumaria officinalis L.	r	s	SC.C+	AO.I.AF	Intermediate	4	9	5	Zoo	8	5	4	5	5	6	7	0	3	2	1	1	pn
Galega officinalis	Galega officinalis L.	c	s	NA	NA	Insect.dep	6	8	2	Auto-Baro	8	6	4	7	6	7	7	0	1	8	1	0	PN
Galinsoga parviflora	Galinsoga parviflora Cav.	cr	s	SC.C+	Intermediate	Intermediate	NA	NA	NA	Anemo	7	5	5	5	5	5	8	0	3	4	1	0	Pn+
Galinsoga quadriradiata	Galinsoga quadriradiata Ruiz & Pav.	NA	NA	NA	NA	NA	NA	NA	NA	NA	NA	NA	NA	NA	NA	NA	NA	NA	NA	NA	1	0	Pn+
Galium aparine	Galium aparine L.	cr	s	SC.C+	AO.I.AF	Intermediate	6	10	4	Zoo	6	5	5	5	5	5	8	0	3	3	1	0	Pn+
Galium mollugo	Galium mollugo L.	c	s	NA	Intermediate	Intermediate	5	7	2	Auto-Baro	6	5	5	5	5	7	5	0	3	2	1	0	Pn+
Geranium dissectum	Geranium dissectum L.	cr	s	SC.C+	AO.I.AF	Intermediate	5	8	3	Auto-Baro	7	5	5	5	5	8	6	0	3	2	1	0	Pn+
Geranium molle	Geranium molle L.	r	s	SC.C+	AO.I.AF	Intermediate	4	9	5	Auto-Baro	6	5	5	5	5	6	6	0	4	1	1	0	Pn+
Geranium purpureum	Geranium purpureum Vill.	csr	s	SC.C+	AO.I.AF	Intermediate	4	9	5	Auto-Baro	7	7	3	4	4	6	6	0	4	2	1	0	Pn+
Geranium pusillum	Geranium pusillum L.	c	s	SC.C+	AO.I.AF	Intermediate	5	9	4	Auto-Baro	7	6	5	5	5	6	7	0	3	3	1	0	Pn+
Geranium robertianum	Geranium robertianum L.	csr	s	SC.C+	AO.I.AF	Intermediate	4	9	5	Auto-Baro	4	5	5	6	5	5	7	0	3	3	1	0	Pn+
Geranium rotundifolium	Geranium rotundifolium L.	r	s	SC.C+	AO.I.AF	Intermediate	4	9	5	Auto-Baro	7	6	4	5	4	7	6	0	3	2	1	0	Pn+
Geum urbanum	Geum urbanum L.	csr	ssv	SC.C+	AO.I.AF	Intermediate	5	9	4	Zoo	5	5	5	6	5	6	7	0	2	3	0	0	PN
Glechoma hederacea	Glechoma hederacea L.	csr	sv	Intermediate	X.XF	Insect.dep	3	5	2	Zoo	5	5	5	6	5	6	7	0	2	3	1	0	Pn+
Gleditsia triacanthos	Gleditsia triacanthos L.	NA	NA	NA	NA	Insect.dep	NA	NA	NA	Auto-Baro	NA	NA	NA	NA	NA	NA	NA	NA	NA	NA	0	0	PN
Hedera helix	Hedera helix L.	cs	sv	Intermediate	Intermediate	Insect.dep	9	10	1	Zoo	5	5	4	6	5	5	6	1	8	3	0	0	PN
Helminthotheca echioides	Helminthotheca echioides (L.) Holub	NA	NA	NA	NA	NA	6	9	3	NA	NA	NA	NA	NA	NA	NA	NA	NA	NA	NA	1	0	Pn+
Heracleum sphondylium	Heracleum sphondylium L.	c	ssv	SC.C+	X.XF	Insect.dep	6	9	3	Anemo	7	5	5	5	5	5	8	0	2	3	0	0	PN
Heuchera sanguinea	Heuchera sanguinea Engelm.	NA	NA	NA	NA	NA	NA	NA	NA	NA	NA	NA	NA	NA	NA	NA	NA	NA	NA	NA	0	0	PN
Hibiscus syriacus	Hibiscus syriacus L.	NA	NA	NA	NA	Insect.dep	NA	NA	NA	Auto-Baro	NA	NA	NA	NA	NA	NA	NA	NA	NA	NA	0	0	PN
Himantoglossum hircinum	Himantoglossum hircinum (L.) Spreng.	csr	s	SC.C+	X.XF	Insect.dep	5	7	2	Anemo	7	7	4	4	4	8	3	0	3	2	0	1	PN
Holcus lanatus	Holcus lanatus L.	c	sv	SI.I+	X.XF	Insect.indep	5	8	3	Zoo	7	5	5	5	5	4	6	1	3	3	NA	NA	NA
Hordeum murinum	Hordeum murinum L.	r	s	SC.C+	AO.I.AF	Insect.indep	5	8	3	Zoo	8	8	3	4	3	8	8	0	4	3	NA	NA	NA
Humulus lupulus	Humulus lupulus L.	c	sv	NA	X.XF	NA	6	9	3	NA	NA	NA	NA	NA	NA	NA	NA	NA	NA	NA	NA	NA	NA
Hyacinthoides non-scripta	Hyacinthoides non-scripta (L.) Chouard ex Rothm.	csr	vvs	SI.I+	X.XF	Insect.dep	4	6	2	Auto-Baro	4	7	3	5	4	4	3	0	4	4	1	0	Pn
Hyacinthus orientalis	Hyacinthus orientalis L.	NA	NA	NA	NA	Insect.dep	2	3	1	Auto-Baro	7	6	5	4	5	7	5	0	3	2	1	0	Pn
Hypericum calycinum	Hypericum calycinum L.	NA	NA	NA	NA	Insect.dep	NA	NA	NA	NA	NA	NA	NA	NA	NA	NA	NA	NA	NA	NA	0	0	PN
Hypericum perforatum	Hypericum perforatum L.	c	sv	SC.C+	Intermediate	Intermediate	6	9	3	Anemo	7	5	5	5	5	6	5	0	4	3	0	0	PN
Hypochaeris radicata	Hypochaeris radicata L.	csr	ssv	SI.I+	X.XF	Insect.dep	5	9	4	Anemo	8	5	4	4	4	4	3	0	5	1	1	0	Pn+
Iberis sempervirens	Iberis sempervirens L.	NA	NA	NA	NA	Insect.dep	6	8	2	Anemo	9	3	4	5	5	3	2	0	5	1	1	0	Pn+
Iberis umbellata	Iberis umbellata L.	r	s	SI.I+	X.XF	Insect.dep	5	10	5	Anemo	NA	NA	NA	NA	NA	NA	NA	NA	NA	NA	1	0	Pn+
Ilex aquifolium	Ilex aquifolium L.	c	sv	SC.C+	X.XF	Insect.dep	5	6	1	Zoo	5	6	4	5	5	3	4	0	4	4	0	0	PN
Impatiens balfourii	Impatiens balfourii Hook.f.	NA	NA	NA	NA	Intermediate	NA	NA	NA	Auto-Baro	5	6	5	8	7	7	7	0	1	8	1	1	Pn
Impatiens glandulifera	Impatiens glandulifera Royle	cr	s	SC.C+	X.XF	Intermediate	7	9	2	Auto-Baro	5	6	4	9	8	7	7	0	1	8	1	1	PN
Jacobaea erucifolia	Jacobaea erucifolia (L.) P.Gaertn., B.Mey. & Scherb.	NA	NA	NA	NA	NA	NA	NA	NA	NA	NA	NA	NA	NA	NA	NA	NA	NA	NA	NA	1	0	Pn+
Jacobaea vulgaris	Jacobaea vulgaris Gaertn.	NA	NA	NA	NA	NA	NA	NA	NA	NA	NA	NA	NA	NA	NA	NA	NA	NA	NA	NA	1	0	Pn+
Jasminum nudiflorum	Jasminum nudiflorum Lindl.	NA	NA	NA	NA	Insect.dep	NA	NA	NA	Zoo	7	8	3	5	5	6	4	0	3	3	1	0	pn
Kerria japonica	Kerria japonica (L.) DC.	c	v	SI.I+	X.XF	Insect.dep	NA	NA	NA	NA	NA	NA	NA	NA	NA	NA	NA	NA	NA	NA	0	0	PN
Kniphofia praecox	Kniphofia praecox Baker	NA	NA	NA	NA	NA	NA	NA	NA	NA	NA	NA	NA	NA	NA	NA	NA	NA	NA	NA	1	0	Pn
Koelreuteria paniculata	Koelreuteria paniculata Laxm.	NA	NA	NA	NA	Insect.dep	NA	NA	NA	NA	NA	NA	NA	NA	NA	NA	NA	NA	NA	NA	0	0	PN
Lactuca muralis	Lactuca muralis (L.) Gaertn.	NA	NA	NA	NA	NA	7	8	1	NA	NA	NA	NA	NA	NA	NA	NA	NA	NA	NA	1	0	Pn+
Lactuca serriola	Lactuca serriola L.	cr	s	SC.C+	AO.I.AF	Insect.indep	7	8	1	Anemo	7	5	5	4	4	7	6	0	3	3	NA	NA	NA
Lactuca virosa	Lactuca virosa L.	cr	s	NA	NA	Insect.dep	7	8	1	Anemo	7	7	4	4	4	7	7	0	3	2	1	0	Pn+
Lagurus ovatus	Lagurus ovatus L.	NA	NA	NA	NA	Insect.indep	4	7	3	Anemo	9	7	1	5	4	5	6	0	4	1	NA	NA	NA
Lamium album	Lamium album L.	csr	sv	SC.C+	Intermediate	Insect.dep	4	7	3	Zoo	6	5	5	5	5	6	8	0	3	3	1	0	Pn
Lamium amplexicaule	Lamium amplexicaule L.	r	s	SC.C+	AO.I.AF	Intermediate	3	10	7	Auto-Baro	8	6	5	5	5	7	7	0	3	2	1	0	Pn+
Lamium galeobdolon	Lamium galeobdolon (L.) L.	NA	NA	NA	NA	NA	NA	NA	NA	NA	NA	NA	NA	NA	NA	NA	NA	NA	NA	NA	1	0	Pn
Lamium purpureum	Lamium purpureum L.	r	s	SC.C+	Intermediate	Insect.dep	3	9	6	Zoo	7	5	5	5	5	7	8	0	3	2	1	0	Pn+
Lapsana communis	Lapsana communis L.	cr	s	SC.C+	AO.I.AF	Intermediate	6	8	2	Auto-Baro	4	5	5	6	5	7	7	0	2	3	1	0	Pn+
Lathyrus sativus	Lathyrus sativus L.	cr	s	SC.C+	AO.I.AF	Insect.dep	5	7	2	Anemo	8	7	4	4	4	7	7	0	3	2	1	0	pn
Lavandula angustifolia	Lavandula angustifolia Mill.	cs	s	SC.C+	Intermediate	Insect.dep	6	8	2	Auto-Baro	8	6	4	6	4	7	4	0	6	2	1	0	Pn+
Lepidium coronopus	Lepidium coronopus (L.) Al-Shehbaz	NA	NA	NA	NA	NA	NA	NA	NA	NA	NA	NA	NA	NA	NA	NA	NA	NA	NA	NA	0	0	PN
Lepidium didymum	Lepidium didymum L.	NA	NA	NA	NA	NA	5	9	4	NA	NA	NA	NA	NA	NA	NA	NA	NA	NA	NA	0	0	PN
Lepidium draba	Lepidium draba L.	NA	NA	NA	NA	NA	4	7	3	NA	NA	NA	NA	NA	NA	NA	NA	NA	NA	NA	0	0	PN
Lepidium ruderale	Lepidium ruderale L.	r	s	SC.C+	AO.I.AF	Insect.indep	6	8	2	Anemo	9	6	3	3	4	6	6	0	3	3	NA	NA	NA
Lepidium virginicum	Lepidium virginicum L.	r	s	SC.C+	AO.I.AF	Insect.indep	5	8	3	Anemo	8	7	4	4	4	6	6	0	4	2	NA	NA	NA
Leucanthemum vulgare	Leucanthemum vulgare (Vaill.) Lam.	c	sv	SC.C+	Intermediate	Intermediate	5	8	3	Auto-Baro	8	5	5	5	5	6	5	0	3	3	1	0	Pn+
Linaria vulgaris	Linaria vulgaris Mill.	csr	sv	Intermediate	X.XF	Insect.dep	6	10	4	Anemo	7	5	5	4	4	7	6	0	3	2	1	1	pn
Linum usitatissimum	Linum usitatissimum L.	r	s	SC.C+	Intermediate	Insect.dep	4	7	3	Auto-Baro	7	6	5	5	5	6	6	0	3	2	0	0	PN
Lobularia maritima	Lobularia maritima (L.) Desv.	sr	s	Intermediate	X.XF	Insect.dep	4	9	5	Anemo	8	8	2	4	3	8	6	0	4	3	1	0	PN
Lolium perenne	Lolium perenne L.	c	s	SI.I+	X.XF	Insect.indep	5	10	5	Auto-Baro	7	5	5	5	5	6	6	0	2	3	NA	NA	NA
Lonicera japonica	Lonicera japonica Thunb.	NA	NA	NA	NA	Insect.dep	NA	NA	NA	Zoo	NA	NA	NA	NA	NA	NA	NA	NA	NA	NA	1	0	Pn+
Lotus corniculatus	Lotus corniculatus L.	csr	ssv	Intermediate	X.XF	Insect.dep	5	9	4	Auto-Baro	7	5	5	4	4	7	3	0	3	2	1	0	pn
Lunaria annua	Lunaria annua L.	cr	s	NA	NA	Intermediate	4	6	2	Anemo	5	5	6	6	6	5	7	0	2	3	0	0	PN
Lysimachia arvensis	Lysimachia arvensis (L.) U.Manns & Anderb.	NA	NA	NA	NA	NA	NA	NA	NA	NA	NA	NA	NA	NA	NA	NA	NA	NA	NA	NA	0	0	PN
Malva neglecta	Malva neglecta Wallr.	cr	s	SC.C+	Intermediate	Intermediate	NA	NA	NA	Auto-Baro	8	5	7	5	5	7	8	0	3	3	0	0	PN
Malva sylvestris	Malva sylvestris L.	c	s	SC.C+	X.XF	Intermediate	NA	NA	NA	Auto-Baro	8	6	5	5	4	7	8	0	3	2	0	0	PN
Matricaria chamomilla	Matricaria chamomilla L.	NA	NA	NA	NA	NA	NA	NA	NA	NA	NA	NA	NA	NA	NA	NA	NA	NA	NA	NA	1	0	Pn+
Matricaria discoidea	Matricaria discoidea DC.	r	s	SC.C+	AO.I.AF	NA	6	11	5	NA	NA	NA	NA	NA	NA	NA	NA	NA	NA	NA	1	0	Pn+
Medicago arabica	Medicago arabica (L.) Huds.	r	s	SC.C+	Intermediate	Intermediate	5	7	2	Zoo	8	6	4	5	5	8	6	0	3	2	1	0	pn+
Medicago lupulina	Medicago lupulina L.	csr	sv	SC.C+	AO.I.AF	Insect.dep	NA	NA	NA	Auto-Baro	7	5	5	4	4	8	3	0	3	2	1	0	pn+
Medicago sativa	Medicago sativa L.	NA	NA	NA	NA	Intermediate	NA	NA	NA	Auto-Baro	8	6	6	5	4	7	7	0	3	2	1	0	pn
Melilotus officinalis	Melilotus officinalis (L.) Lam.	cr	s	Intermediate	X.XF	Insect.dep	5	9	4	Zoo	8	5	5	4	4	7	5	0	4	1	1	0	pn+
Melissa officinalis	Melissa officinalis L.	c	sv	SC.C+	Intermediate	Insect.dep	NA	NA	NA	Zoo	6	6	4	4	5	7	5	0	3	2	1	0	Pn+
Mercurialis annua	Mercurialis annua L.	r	s	SC.C+	X.XF	Intermediate	NA	NA	NA	Zoo	7	5	5	5	5	7	8	0	3	2	0	0	PN
Myosotis arvensis	Myosotis arvensis (L.) Hill	r	s	SC.C+	AO.I.AF	Intermediate	NA	NA	NA	Zoo	6	4	5	5	5	5	6	0	3	3	1	0	pn+
Nigella damascena	Nigella damascena L.	r	s	SC.C+	AO.I.AF	Insect.dep	6	7	1	Zoo	NA	NA	NA	NA	NA	NA	NA	NA	NA	NA	0	0	PN
Oenanthe crocata	Oenanthe crocata L.	NA	NA	NA	NA	Insect.dep	6	7	1	Hydro	8	6	3	8	7	4	5	0	2	8	0	0	PN
Oenothera biennis	Oenothera biennis L.	cr	s	SC.C+	AO.I.AF	Intermediate	NA	NA	NA	Auto-Baro	8	6	5	4	4	7	4	0	4	2	0	0	PN
Ophrys apifera	Ophrys apifera Huds.	csr	s	SC.C+	AO.I.AF	NA	NA	NA	NA	NA	NA	NA	NA	NA	NA	NA	NA	NA	NA	NA	0	0	PN
Ornithogalum nutans	Ornithogalum nutans L.	csr	sv	NA	NA	Intermediate	4	5	1	Auto-Baro	7	6	7	4	4	7	7	0	3	2	0	0	PN
Ornithogalum umbellatum	Ornithogalum umbellatum L.	csr	vvs	SI.I+	X.XF	Intermediate	4	6	2	Auto-Baro	7	5	4	4	5	7	7	0	3	2	0	0	PN
Oxalis acetosella	Oxalis acetosella L.	csr	sv	SC.C+	AO.I.AF	Intermediate	4	5	1	Auto-Baro	4	5	5	7	6	4	6	0	1	5	0	0	PN
Oxalis corniculata	Oxalis corniculata L.	r	sv	SC.C+	AO.I.AF	Intermediate	NA	NA	NA	Auto-Baro	7	8	3	4	4	6	6	0	4	3	0	0	PN
Oxalis stricta	Oxalis stricta L.	NA	NA	NA	NA	Insect.dep	6	10	4	Auto-Baro	7	5	5	5	5	5	7	0	2	2	0	0	PN
Oxybasis glauca	Oxybasis glauca (L.) S.Fuentes, Uotila & Borsch	NA	NA	NA	NA	NA	7	9	2	NA	NA	NA	NA	NA	NA	NA	NA	NA	NA	NA	NA	NA	NA
Papaver rhoeas	Papaver rhoeas L.	cr	s	SI.I+	X.XF	Insect.dep	NA	NA	NA	Anemo	8	5	5	5	5	7	6	0	3	2	0	0	PN
Papaver somniferum	Papaver somniferum L.	cr	s	SI.I+	X.XF	Insect.dep	NA	NA	NA	Anemo	8	8	4	5	5	7	6	0	4	3	0	0	PN
Parietaria judaica	Parietaria judaica L.	csr	s	NA	NA	NA	6	10	4	NA	NA	NA	NA	NA	NA	NA	NA	NA	NA	NA	NA	NA	NA
Parietaria officinalis	Parietaria officinalis L.	cs	sv	NA	NA	Insect.indep	6	10	4	Zoo	6	7	4	5	5	7	7	0	4	3	NA	NA	NA
Parthenocissus quinquefolia	Parthenocissus quinquefolia (L.) Planch.	NA	NA	NA	NA	Insect.indep	NA	NA	NA	Zoo	7	6	4	5	5	7	7	0	8	1	NA	NA	NA
Parthenocissus tricuspidata	Parthenocissus tricuspidata (Siebold & Zucc.) Planch.	NA	NA	NA	NA	Insect.indep	NA	NA	NA	Zoo	7	6	4	5	5	7	7	0	8	1	NA	NA	NA
Passiflora caerulea	Passiflora caerulea L.	NA	NA	NA	NA	Insect.dep	NA	NA	NA	NA	NA	NA	NA	NA	NA	NA	NA	NA	NA	NA	0	0	PN
Pastinaca sativa	Pastinaca sativa L.	c	s	SC.C+	Intermediate	Insect.dep	NA	NA	NA	Anemo	7	7	4	5	4	6	6	0	3	2	0	0	PN
Paulownia tomentosa	Paulownia tomentosa Steud.	c	s	NA	NA	Insect.dep	NA	NA	NA	Anemo	NA	NA	NA	NA	NA	NA	NA	NA	NA	NA	1	0	Pn
Persicaria maculosa	Persicaria maculosa Gray	cr	s	SC.C+	AO.I.AF	NA	7	9	2	NA	NA	NA	NA	NA	NA	NA	NA	NA	NA	NA	NA	NA	NA
Petroselinum crispum	Petroselinum crispum (Mill.) Fuss	cr	s	SC.C+	X.XF	NA	NA	NA	NA	NA	NA	NA	NA	NA	NA	NA	NA	NA	NA	NA	0	0	PN
Phleum pratense	Phleum pratense L.	c	ssv	Intermediate	X.XF	NA	NA	NA	NA	NA	NA	NA	NA	NA	NA	NA	NA	NA	NA	NA	NA	NA	NA
Photinia serrulata	Photinia serrulata Lindl.	NA	NA	NA	NA	NA	NA	NA	NA	NA	NA	NA	NA	NA	NA	NA	NA	NA	NA	NA	0	0	PN
Phytolacca americana	Phytolacca americana L.	c	s	NA	NA	Insect.dep	6	9	3	Zoo	6	6	4	6	5	7	7	0	2	2	0	0	PN
Picris hieracioides	Picris hieracioides L.	csr	s	SI.I+	X.XF	Intermediate	NA	NA	NA	Anemo	8	5	5	4	3	8	7	0	3	1	1	0	Pn+
Plantago coronopus	Plantago coronopus L.	s	s	NA	NA	Insect.indep	NA	NA	NA	Auto-Baro	8	7	3	5	6	6	4	4	5	1	NA	NA	NA
Plantago lanceolata	Plantago lanceolata L.	csr	ssv	SI.I+	X.XF	Intermediate	4	10	6	Auto-Baro	7	5	5	4	5	5	6	0	3	3	0	0	PN
Plantago major	Plantago major L.	csr	ssv	SC.C+	X.XF	Insect.indep	NA	NA	NA	Auto-Baro	5	5	5	5	5	5	6	0	3	3	NA	NA	NA
Plantago media	Plantago media L.	csr	sv	SI.I+	X.XF	Intermediate	5	9	4	Auto-Baro	7	5	5	4	4	7	3	0	3	2	0	0	PN
Plantago sempervirens	Plantago sempervirens Crantz	NA	NA	NA	NA	Insect.indep	5	8	3	Auto-Baro	NA	NA	NA	NA	NA	NA	NA	NA	NA	NA	NA	NA	NA
Poa annua	Poa annua L.	r	ssv	SC.C+	AO.I.AF	Insect.indep	NA	NA	NA	Auto-Baro	7	5	5	4	5	5	8	1	3	3	NA	NA	NA
Poa pratensis	Poa pratensis L.	c	sv	SC.C+	Intermediate	Insect.indep	NA	NA	NA	Auto-Baro	8	5	5	5	5	5	6	0	3	3	NA	NA	NA
Poa trivialis	Poa trivialis L.	csr	sv	SC.C+	Intermediate	Insect.indep	NA	NA	NA	Auto-Baro	5	5	5	7	7	6	7	0	1	3	NA	NA	NA
Polycarpon tetraphyllum	Polycarpon tetraphyllum (L.) L.	r	s	SC.C+	AO.I.AF	Insect.dep	3	10	7	Zoo	9	7	4	3	3	5	6	0	3	2	0	0	PN
Polygonum aviculare	Polygonum aviculare L.	r	s	SC.C+	AO.I.AF	Insect.indep	5	11	6	Auto-Baro	7	5	5	4	5	5	8	0	3	3	NA	NA	NA
Polypodium vulgare	Polypodium vulgare L.	cs	sv	SC.C+	AO.I.AF	Insect.indep	NA	NA	NA	Auto-Baro	NA	NA	NA	NA	NA	NA	NA	NA	NA	NA	NA	NA	NA
Populus nigra	Populus nigra L.	c	ssv	NA	X.XF	Insect.indep	3	4	1	Anemo	8	6	4	8	7	7	6	0	2	8	NA	NA	NA
Portulaca oleracea	Portulaca oleracea L.	r	s	SC.C+	AO.I.AF	Insect.indep	NA	NA	NA	Auto-Baro	7	7	5	2	2	7	7	0	5	3	NA	NA	NA
Potentilla reptans	Potentilla reptans L.	csr	sv	NA	NA	Insect.dep	6	10	4	Auto-Baro	7	5	5	7	6	7	6	0	2	8	0	0	PN
Primula elatior	Primula elatior (L.) Hill	csr	sv	SI.I+	X.XF	Intermediate	NA	NA	NA	Auto-Baro	5	6	4	8	7	7	7	0	1	3	1	0	pn
Primula veris	Primula veris L.	csr	sv	SI.I+	X.XF	Insect.dep	NA	NA	NA	Auto-Baro	7	5	3	NA	NA	8	3	0	3	2	1	0	pn
Primula vulgaris	Primula vulgaris Huds.	csr	sv	Intermediate	X.XF	Intermediate	NA	NA	NA	Zoo	5	6	4	7	5	5	5	0	2	4	1	0	pn
Prunella laciniata	Prunella laciniata (L.) L.	csr	s	SC.C+	X.XF	Insect.dep	NA	NA	NA	Auto-Baro	7	7	4	4	4	7	3	0	3	2	1	0	Pn+
Prunella vulgaris	Prunella vulgaris L.	csr	sv	Intermediate	Intermediate	Insect.dep	6	9	3	Auto-Baro	5	5	5	5	5	6	6	0	2	3	1	0	Pn+
Prunus avium	Prunus avium (L.) L.	c	s	SI.I+	X.XF	Insect.dep	NA	NA	NA	Zoo	7	5	5	5	5	5	5	0	3	3	0	0	PN
Prunus spinosa	Prunus spinosa L.	c	sv	NA	NA	Insect.dep	4	4	0	Zoo	7	5	5	5	5	5	5	0	3	3	0	0	PN
Pseudofumaria lutea	Pseudofumaria lutea (L.) Borkh.	csr	s	SI.I+	X.XF	NA	4	9	5	NA	NA	NA	NA	NA	NA	NA	NA	NA	NA	NA	1	1	pn
Pyracantha coccinea	Pyracantha coccinea M.Roem.	NA	NA	NA	NA	Insect.dep	5	5	0	Zoo	8	7	4	4	5	7	4	0	3	3	0	0	PN
Quercus robur	Quercus robur L.	c	s	SI.I+	X.XF	Insect.indep	4	5	1	Zoo	7	6	5	5	5	5	5	0	3	4	NA	NA	NA
Ranunculus acris	Ranunculus acris L.	c	s	SI.I+	X.XF	Insect.dep	NA	NA	NA	Zoo	7	5	5	5	5	6	6	0	3	3	0	0	PN
Ranunculus bulbosus	Ranunculus bulbosus L.	csr	s	SI.I+	X.XF	NA	NA	NA	NA	NA	NA	NA	NA	NA	NA	NA	NA	NA	NA	NA	0	0	PN
Ranunculus circinatus	Ranunculus circinatus Sibth.	NA	sv	SC.C+	Intermediate	Insect.dep	5	7	2	Hydro	6	5	5	9	12	6	6	0	2	8	0	0	PN
Ranunculus repens	Ranunculus repens L.	csr	sv	SI.I+	X.XF	Insect.dep	5	9	4	Zoo	5	5	5	8	7	5	7	1	1	8	0	0	PN
Reseda alba	Reseda alba L.	cr	s	NA	NA	Intermediate	NA	NA	NA	Auto-Baro	8	8	3	4	4	8	3	0	3	2	0	0	PN
Reseda lutea	Reseda lutea L.	csr	s	SI.I+	X.XF	Intermediate	NA	NA	NA	Zoo	7	5	5	5	4	7	6	0	4	1	0	0	PN
Reynoutria japonica	Reynoutria japonica Houtt.	NA	NA	NA	NA	Insect.indep	NA	NA	NA	Auto-Baro	7	6	4	5	6	5	8	0	2	3	NA	NA	NA
Robinia pseudoacacia	Robinia pseudoacacia L.	c	sv	NA	NA	NA	5	6	1	NA	NA	NA	NA	NA	NA	NA	NA	NA	NA	NA	1	0	pn
Rosa canina	Rosa canina L.	c	s	SC.C+	AO.I.AF	Intermediate	NA	NA	NA	Zoo	7	5	5	5	5	5	5	0	2	3	0	0	PN
Rostraria cristata	Rostraria cristata (L.) Tzvelev	NA	NA	NA	NA	NA	NA	NA	NA	NA	NA	NA	NA	NA	NA	NA	NA	NA	NA	NA	NA	NA	NA
Rubus fruticosus	Rubus fruticosus L.	NA	NA	NA	NA	Insect.indep	6	6	0	Zoo	5	6	4	6	5	2	3	0	3	5	NA	NA	NA
Rumex acetosa	Rumex acetosa L.	c	sv	NA	X.XF	Insect.indep	5	9	4	Anemo	8	5	5	5	5	5	6	0	3	3	NA	NA	NA
Rumex acetosella	Rumex acetosella L.	csr	sv	NA	X.XF	NA	NA	NA	NA	NA	NA	NA	NA	NA	NA	NA	NA	NA	NA	NA	NA	NA	NA
Rumex conglomeratus Murray	Rumex conglomeratus Murray	NA	NA	NA	NA	NA	NA	NA	NA	NA	NA	NA	NA	NA	NA	NA	NA	NA	NA	NA	NA	NA	NA
Rumex crispus	Rumex crispus L.	c	sv	SC.C+	Intermediate	Insect.indep	7	9	2	Anemo	7	5	5	8	7	5	8	0	1	8	NA	NA	NA
Rumex obtusifolius	Rumex obtusifolius L.	c	ssv	SC.C+	X.XF	Insect.indep	NA	NA	NA	Zoo	8	5	5	5	5	6	8	0	3	3	NA	NA	NA
Sagina apetala	Sagina apetala Ard.	r	s	SC.C+	AO.I.AF	Intermediate	NA	NA	NA	Anemo	7	6	4	4	5	4	5	0	3	4	0	0	PN
Sagina procumbens	Sagina procumbens L.	csr	s	SC.C+	AO.I.AF	Insect.indep	NA	NA	NA	Auto-Baro	8	5	5	5	4	6	7	1	3	3	NA	NA	NA
Salix atrocinerea	Salix atrocinerea Brot.	NA	NA	NA	NA	NA	NA	NA	NA	NA	NA	NA	NA	NA	NA	NA	NA	NA	NA	NA	NA	NA	NA
Sambucus nigra	Sambucus nigra L.	c	s	SC.C+	AO.I.AF	Insect.dep	NA	NA	NA	Zoo	5	5	5	5	5	7	8	0	3	3	0	0	PN
Sanguisorba minor	Sanguisorba minor Scop.	csr	ssv	NA	X.XF	Insect.dep	NA	NA	NA	Auto-Baro	7	6	5	4	4	8	2	0	3	2	0	0	PN
Saponaria ocymoides	Saponaria ocymoides L.	cs	sv	SC.C+	X.XF	Insect.dep	5	7	2	Anemo	NA	NA	NA	NA	NA	NA	NA	NA	NA	NA	1	0	Pn
Saponaria officinalis	Saponaria officinalis L.	c	sv	SC.C+	AO.I.AF	Insect.dep	6	9	3	Anemo	7	5	5	5	5	7	6	0	5	3	1	0	Pn
Saxifraga tridactylites	Saxifraga tridactylites L.	sr	s	SC.C+	AO.I.AF	Insect.dep	3	5	2	Anemo	NA	NA	NA	NA	NA	NA	NA	NA	NA	NA	0	0	PN
Sedum acre	Sedum acre L.	s	sv	SC.C+	Intermediate	Insect.dep	NA	NA	NA	Anemo	8	5	5	4	2	6	3	0	5	1	0	0	PN
Sedum album	Sedum album L.	s	sv	SC.C+	X.XF	Intermediate	6	8	2	Anemo	9	5	5	3	2	6	3	0	9	1	0	0	PN
Sedum rupestre	Sedum rupestre L.	s	sv	SC.C+	Intermediate	NA	NA	NA	NA	NA	NA	NA	NA	NA	NA	NA	NA	NA	NA	NA	0	0	PN
Sedum spurium	Sedum spurium M.Bieb.	s	sv	SC.C+	Intermediate	Insect.dep	NA	NA	NA	Anemo	NA	NA	NA	NA	NA	NA	NA	NA	NA	NA	0	0	PN
Senecio erucifolius	Senecio erucifolius L.	csr	sv	SI.I+	X.XF	Intermediate	8	9	1	Anemo	7	6	5	4	4	8	6	0	2	2	1	0	Pn+
Senecio inaequidens	Senecio inaequidens DC.	cs	s	NA	NA	Intermediate	NA	NA	NA	Anemo	8	7	3	4	2	7	5	0	4	1	1	0	Pn+
Senecio viscosus	Senecio viscosus L.	sr	s	SC.C+	AO.I.AF	Intermediate	7	9	2	Anemo	8	6	4	4	3	6	4	0	4	4	1	0	Pn+
Senecio vulgaris	Senecio vulgaris L.	r	s	SC.C+	AO.I.AF	Intermediate	1	12	11	Anemo	7	5	5	5	5	5	8	0	3	3	1	0	Pn+
Setaria verticillata	Setaria verticillata (L.) P.Beauv.	cr	ssv	SC.C+	AO.I.AF	Insect.indep	6	10	4	Zoo	8	7	4	4	4	4	7	0	3	4	NA	NA	NA
Sherardia arvensis	Sherardia arvensis L.	r	s	SC.C+	X.XF	Intermediate	NA	NA	NA	Zoo	7	6	3	4	4	7	6	0	3	2	1	0	Pn+
Silene armeria	Silene armeria L.	r	s	SC.C+	Intermediate	Insect.dep	6	8	2	Anemo	NA	NA	NA	NA	NA	NA	NA	NA	NA	NA	1	0	Pn
Silene coronaria	Silene coronaria (Desr.) Clairv. ex Rchb.	NA	NA	NA	NA	NA	NA	NA	NA	NA	NA	NA	NA	NA	NA	NA	NA	NA	NA	NA	1	0	Pn
Silene latifolia	Silene latifolia Poir.	c	ssv	SC.C+	X.XF	Insect.dep	NA	NA	NA	Anemo	8	5	5	5	4	5	7	0	3	2	1	0	Pn
Silene vulgaris	Silene vulgaris (Moench) Garcke	csr	s	SC.C+	X.XF	Insect.dep	NA	NA	NA	Anemo	8	6	5	5	4	7	5	0	4	3	1	0	Pn
Silybum marianum	Silybum marianum (L.) Gaertn.	cr	s	NA	NA	Intermediate	6	8	2	Anemo	8	7	4	3	4	8	8	0	3	2	1	0	Pn+
Sinapis alba	Sinapis alba L.	cr	s	SI.I+	X.XF	Insect.dep	NA	NA	NA	Zoo	8	6	5	5	5	7	8	0	2	2	1	0	Pn+
Sinapis arvensis	Sinapis arvensis L.	cr	s	SI.I+	X.XF	Insect.dep	NA	NA	NA	Auto-Baro	7	5	5	4	5	8	7	0	2	2	1	0	Pn+
Sisymbrium irio	Sisymbrium irio L.	r	s	SC.C+	X.XF	Insect.dep	4	7	3	Anemo	8	6	4	4	4	7	7	0	3	3	1	0	Pn+
Sisymbrium officinale	Sisymbrium officinale (L.) Scop.	cr	s	SC.C+	AO.I.AF	Insect.indep	NA	NA	NA	Anemo	8	5	5	4	4	7	7	0	3	2	NA	NA	NA
Sixalix atropurpurea	Sixalix atropurpurea (L.) Greuter & Burdet	NA	NA	NA	NA	NA	NA	NA	NA	NA	NA	NA	NA	NA	NA	NA	NA	NA	NA	NA	1	0	Pn+
Solanum americanum	Solanum americanum Mill.	NA	NA	NA	NA	NA	NA	NA	NA	NA	NA	NA	NA	NA	NA	NA	NA	NA	NA	NA	0	0	PN
Solanum dulcamara	Solanum dulcamara L.	c	sv	SC.C+	Intermediate	NA	NA	NA	NA	NA	NA	NA	NA	NA	NA	NA	NA	NA	NA	NA	0	0	PN
Soleirolia soleirolii	Soleirolia soleirolii (Req.) Dandy	NA	NA	NA	NA	Insect.indep	5	8	3	Zoo	3	8	3	7	6	6	5	0	8	2	NA	NA	NA
Solidago gigantea	Solidago gigantea Aiton	c	sv	NA	NA	NA	7	8	1	NA	NA	NA	NA	NA	NA	NA	NA	NA	NA	NA	1	0	Pn+
Sonchus arvensis	Sonchus arvensis L.	cr	sv	SI.I+	X.XF	Intermediate	NA	NA	NA	Auto-Baro	7	5	5	5	5	7	6	1	3	3	1	0	Pn+
Sonchus asper	Sonchus asper (L.) Hill	cr	s	SC.C+	AO.I.AF	Insect.dep	NA	NA	NA	Auto-Baro	7	5	5	5	5	7	7	1	2	2	1	0	Pn+
Sonchus oleraceus	Sonchus oleraceus (L.) L.	cr	s	SC.C+	AO.I.AF	Insect.dep	6	10	4	Auto-Baro	7	6	5	5	5	8	8	1	2	2	1	0	Pn+
Sonchus tenerrimus	Sonchus tenerrimus L.	NA	NA	NA	NA	Insect.dep	4	8	4	Auto-Baro	8	8	3	2	4	8	7	0	3	2	1	0	Pn+
Stachys byzantina	Stachys byzantina K.Koch	NA	NA	NA	NA	Insect.dep	6	8	2	Zoo	8	8	4	4	4	9	4	0	3	2	1	0	Pn+
Stellaria media	Stellaria media (L.) Vill.	cr	s	SC.C+	AO.I.AF	NA	NA	NA	NA	NA	NA	NA	NA	NA	NA	NA	NA	NA	NA	NA	0	0	PN
Tanacetum vulgare	Tanacetum vulgare L.	c	ssv	NA	NA	Intermediate	7	9	2	Anemo	8	5	5	4	4	8	7	0	4	2	1	0	Pn+
Taraxacum campylodes	Taraxacum campylodes G.E.Haglund	NA	NA	NA	NA	NA	NA	NA	NA	NA	NA	NA	NA	NA	NA	NA	NA	NA	NA	NA	1	0	Pn+
Taxus baccata	Taxus baccata L.	c	s	NA	X.XF	Insect.indep	4	4	0	Zoo	7	4	3	7	5	7	5	0	2	3	NA	NA	NA
Thymus serpyllum	Thymus serpyllum L.	csr	sv	SC.C+	X.XF	Insect.dep	NA	NA	NA	Zoo	7	6	5	5	3	4	1	0	5	4	1	0	Pn+
Tilia cordata	Tilia cordata Mill.	c	ssv	SI.I+	X.XF	Insect.indep	7	7	0	Anemo	7	5	5	5	5	5	5	0	3	4	NA	NA	NA
Torilis japonica	Torilis japonica (Houtt.) DC.	c	s	SC.C+	X.XF	Intermediate	6	9	3	Zoo	6	5	5	5	5	8	8	0	3	2	0	0	PN
Torilis nodosa	Torilis nodosa (L.) Gaertn.	r	s	SC.C+	X.XF	Insect.dep	NA	NA	NA	Zoo	8	6	4	4	4	7	7	0	3	3	0	0	PN
Tragopogon porrifolius	Tragopogon porrifolius L.	csr	s	SC.C+	Intermediate	Intermediate	NA	NA	NA	Anemo	8	6	4	7	6	7	6	0	3	8	1	0	Pn
Tragopogon pratensis	Tragopogon pratensis L.	csr	s	SC.C+	Intermediate	Intermediate	NA	NA	NA	Anemo	8	5	5	5	5	7	6	0	3	2	1	0	Pn
Trifolium arvense	Trifolium arvense L.	sr	s	SC.C+	AO.I.AF	Intermediate	5	9	4	Zoo	NA	NA	NA	NA	NA	NA	NA	NA	NA	NA	1	0	pn+
Trifolium campestre	Trifolium campestre Schreb.	r	s	SC.C+	AO.I.AF	Insect.dep	NA	NA	NA	Zoo	NA	NA	NA	NA	NA	NA	NA	NA	NA	NA	1	0	pn+
Trifolium dubium	Trifolium dubium Sibth.	r	s	SC.C+	Intermediate	Intermediate	5	9	4	Zoo	6	5	5	5	5	6	5	0	3	3	1	0	pn+
Trifolium pratense	Trifolium pratense L.	c	s	SI.I+	X.XF	Insect.dep	NA	NA	NA	Zoo	7	5	5	5	5	5	6	0	3	3	1	0	pn+
Trifolium repens	Trifolium repens L.	csr	sv	SI.I+	X.XF	Insect.dep	NA	NA	NA	Zoo	7	5	5	5	5	5	6	1	3	3	1	0	pn+
Tripleurospermum inodorum	Tripleurospermum inodorum (L.) Sch.Bip.	NA	NA	NA	NA	NA	5	9	4	NA	NA	NA	NA	NA	NA	NA	NA	NA	NA	NA	1	0	Pn+
Tropaeolum majus	Tropaeolum majus L.	r	s	SC.C+	X.XF	NA	NA	NA	NA	NA	NA	NA	NA	NA	NA	NA	NA	NA	NA	NA	1	1	PN
Tussilago farfara	Tussilago farfara L.	csr	sv	NA	NA	Intermediate	3	4	1	Anemo	7	5	5	5	6	8	7	0	1	3	1	0	Pn+
Umbilicus rupestris	Umbilicus rupestris (Salisb.) Dandy	NA	NA	NA	NA	Intermediate	5	7	2	Anemo	NA	NA	NA	NA	NA	NA	NA	NA	NA	NA	1	0	pn+
Urospermum dalechampii	Urospermum dalechampii (L.) Scop. ex F.W.Schmidt	NA	NA	NA	NA	Insect.dep	5	6	1	Anemo	9	8	4	4	4	7	5	0	3	2	1	0	Pn+
Urtica dioica	Urtica dioica L.	c	sv	SC.C+	X.XF	Insect.indep	6	10	4	Zoo	5	5	5	5	5	6	9	0	3	3	NA	NA	NA
Urtica urens	Urtica urens L.	r	s	NA	NA	Insect.indep	5	10	5	Zoo	7	5	5	5	5	6	8	0	3	2	NA	NA	NA
Valerianella locusta	Valerianella locusta (L.) Laterr.	r	s	SC.C+	AO.I.AF	Insect.indep	NA	NA	NA	Auto-Baro	6	5	4	6	5	7	6	0	3	3	NA	NA	NA
Verbena officinalis	Verbena officinalis L.	cr	s	SC.C+	Intermediate	Intermediate	6	10	4	Auto-Baro	8	6	4	5	5	7	7	0	3	1	1	0	Pn+
Veronica arvensis	Veronica arvensis L.	r	s	SC.C+	AO.I.AF	Intermediate	3	10	7	Auto-Baro	7	5	4	5	5	6	6	0	3	3	0	0	PN
Veronica chamaedrys	Veronica chamaedrys L.	csr	sv	NA	NA	Insect.dep	NA	NA	NA	Zoo	6	5	5	5	5	5	5	0	3	2	0	0	PN
Veronica cymbalaria	Veronica cymbalaria Bodard	NA	NA	NA	NA	Intermediate	2	10	8	Zoo	NA	NA	NA	NA	NA	NA	NA	NA	NA	NA	0	0	PN
Veronica hederifolia	Veronica hederifolia L.	r	s	SC.C+	AO.I.AF	Insect.indep	NA	NA	NA	Zoo	7	5	5	5	5	4	7	0	4	4	NA	NA	NA
Veronica officinalis	Veronica officinalis L.	c	sv	SI.I+	X.XF	Insect.dep	5	7	2	Zoo	5	5	4	5	5	3	3	0	4	5	0	0	PN
Veronica persica	Veronica persica Poir.	r	s	SC.C+	AO.I.AF	Intermediate	3	10	7	Zoo	7	5	5	5	5	7	7	0	3	2	0	0	PN
Veronica serpyllifolia	Veronica serpyllifolia L.	csr	sv	SC.C+	Intermediate	Insect.dep	NA	NA	NA	Auto-Baro	7	5	4	5	5	5	5	0	4	3	0	0	PN
Vicia cracca	Vicia cracca L.	c	ssv	SC.C+	X.XF	Insect.dep	NA	NA	NA	Auto-Baro	6	5	5	6	6	5	5	0	2	3	1	0	pn+
Vicia hirsuta	Vicia hirsuta (L.) Gray	r	s	SC.C+	AO.I.AF	Intermediate	4	9	5	Auto-Baro	6	6	5	5	5	4	5	0	4	4	1	0	pn+
Vicia sativa	Vicia sativa L.	cr	s	SC.C+	Intermediate	NA	NA	NA	NA	NA	NA	NA	NA	NA	NA	NA	NA	NA	NA	NA	1	0	pn+
Vicia sepium	Vicia sepium L.	c	ssv	SC.C+	Intermediate	Insect.dep	5	9	4	Auto-Baro	6	5	5	5	5	6	6	0	2	3	1	0	pn+
Vinca minor	Vinca minor L.	cs	sv	SI.I+	X.XF	Insect.dep	2	5	3	Auto-Baro	3	6	4	5	5	6	6	0	1	3	1	0	PN
Viola arvensis	Viola arvensis Murray	r	s	SC.C+	AO.I.AF	Insect.dep	NA	NA	NA	Zoo	7	5	5	5	5	5	6	0	3	2	1	1	pn+
Viola odorata	Viola odorata L.	csr	sv	SC.C+	Intermediate	Intermediate	NA	NA	NA	Zoo	5	5	5	6	5	7	8	0	2	3	1	1	pn+
Viola tricolor	Viola tricolor L.	r	s	SC.C+	Intermediate	Intermediate	NA	NA	NA	Zoo	NA	NA	NA	NA	NA	NA	NA	NA	NA	NA	1	1	pn+
Viola valderia	Viola valderia All.	NA	NA	NA	NA	Insect.dep	6	8	2	Zoo	NA	NA	NA	NA	NA	NA	NA	NA	NA	NA	1	1	pn+
